# Supplementary material for: Molecular identification of the chitinase genes in Aedes albopictus and essential roles of AaCht10 in pupal-adult transition
Source: Parasit Vectors. 2023 Apr 1;16:120. doi: 10.1186/s13071-023-05733-0 (PMC10068161; doi:10.1186/s13071-023-05733-0)
Supplement: Supplementary file 1 — Additional file 1: Table S1. Information on insect protein sequences used for phylogenetic analysis. The protein symbols of Aedes albopictus and Ae. aegypti are temporary names used in this study. Table S2. Primers used for qRT-PCR. Table S3. Primers of dsAaCht10 and dseGFP. [file 13071_2023_5733_MOESM1_ESM.xls]

## Sheet: Table S1
Table S1. Information of insect protein sequences used for phylogenetic analysis
Species	Protein symbol	Accessio nnumber	Family
Aedes albopictus	AaCht1-1	AALF024608	Diptera
	AaCht1-2	AALF004020	Diptera
	AaCht2-1	AALF021117	Diptera
	AaCht2-2	AALF015610	Diptera
	AaCht5-1	AALF023420	Diptera
	AaCht5-2	AALF008220	Diptera
	AaCht7	AALF024829	Diptera
	AaCht10	AALF010019	Diptera
	AaCht11	AALF015878	Diptera
	AaCht17	AALF011996	Diptera
	AaCht18	AALF023915	Diptera
	AaCht20	AALF002858	Diptera
	AaCht-New 1	AALF019402	Diptera
	AaCht-New 2	AALF006375	Diptera
	AaCht-New 3	AALF014503	Diptera
	AaIDGF2	AALF002418	Diptera
	AaIDGF4	AALF002417	Diptera
Aedes aegypti	AeCht1	EAT42806.1	Diptera
	AeCht2	EAT35472.1	Diptera
	AeCht5	XP_001656231.1	Diptera
	AeCht7	EAT43684.1	Diptera
	AeCht10	EAT35577.1	Diptera
	AeCht11	EAT38324.1	Diptera
	AeCht17	EAT39651.1	Diptera
	AeCht18	EAT38348.1	Diptera
	AeCht20	EAT45648.1	Diptera
	AeCht-New 1	EAT40559.1	Diptera
	AeCht-New 2	AAL05409.1	Diptera
	AeCht-New 3	XP_001651944.1	Diptera
	AeIDGF2	EAT46826.1	Diptera
	AeIDGF4	EAT46823.1	Diptera
Anopheles gambiae	AgCht2	XP_315650.4	Diptera
	AgCht4	XP_315351.4	Diptera
	AgCht5-1	AEE44123.1	Diptera
	AgCht5-2	AEE44124.1	Diptera
	AgCht5-3	AEE44125.1	Diptera
	AgCht5-4	AEE44126.1	Diptera
	AgCht5-5	AEE44127.1	Diptera
	AgCht7	XP_308858.4	Diptera
	AgCht8	XP_316448.2	Diptera
	AgCht9	XP_307732.4	Diptera
	AgCht10	XP_001238192.2	Diptera
	AgCht11	XP_310662.5	Diptera
	AgCht12	XP_316142.4	Diptera
	AgCht13	XP_314312.4	Diptera
	AgCht16	XP_319801.4	Diptera
	AgCht23	XP_001688641.1	Diptera
	AgCht24	XP_316256.4	Diptera
	AgIDGF2	XP_001237925.1	Diptera
	AgIDGF4	XP_317398.3	Diptera
Bactrocera dorsalis	BdCht1	AWK27987.1	Diptera
	BdCht2	AGX31935.1	Diptera
	BdCht5	AUP42568.1	Diptera
	BdCht7	AUP42569.1	Diptera
	BdCht8	AQR60114.1	Diptera
	BdCht10	XP_019848049.1	Diptera
	BdCht11	AQR60113.1	Diptera
	BdIDGF1	AUP42570.1	Diptera
	BdIDGF2	AUP42571.1	Diptera
	BdIDGF3	AUP42572.1	Diptera
	BdIDGF4	AUP42573.1	Diptera
	BdIDGF6	AQR60115.1	Diptera
Culex quinquefasciatus	CqCht2	XP_001846328.2	Diptera
	CqCht4	EDS25633.1	Diptera
	CqCht5-1	EDS38511.1	Diptera
	CqCht5-3	EDS38513.1	Diptera
	CqCht5-2	EDS38512.1	Diptera
	CqCht6	EDS37006.1	Diptera
	CqCht7	EDS37897.1	Diptera
	CqCht8	EDS25632.1	Diptera
	CqCht9	EDS45457.1	Diptera
	CqCht10	EDS34768.1	Diptera
	CqCht11	EDS26163.1	Diptera
	CqCht12	EDS35768.1	Diptera
	CqCht13	EDS41587.1	Diptera
	CqCht15	EDS25630.1	Diptera
	CqCht16	EDS25631.1	Diptera
	CqCht17	XP_039431557.1	Diptera
	CqCht18	EDS39868.1	Diptera
	CqCht19	EDS29905.1	Diptera
	CqCht20	EDS40653.1	Diptera
	CqCht21	EDS42145.1	Diptera
	CqIDGF2	EDS38024.1	Diptera
	CqIDGF4	XP_001844671.2	Diptera
	CqIDGF5	EDS38023.1	Diptera
Drosophila melanogaster	DmCht2	NP_477298.2	Diptera
	DmCht4	NP_524962.2	Diptera
	DmCht5	NP_650314.1	Diptera
	DmCht6	NP_572598.3	Diptera
	DmCht7	NP_647768.3	Diptera
	DmCht8	NP_611542.2	Diptera
	DmCht9	NP_611543.3	Diptera
	DmCht10	EAA46011.1	Diptera
	DmCht11	NP_572361.1	Diptera
	DmIDGF1	NP_477258.1	Diptera
	DmIDGF2	NP_477257.2	Diptera
	DmIDGF3	NP_723967.1	Diptera
	DmIDGF4	NP_727374.1	Diptera
	DmIDGF5	NP_611321.3	Diptera
	DmIDGF6	NP_477081.1	Diptera
Nilaparvata lugens	NICht1	AJO25036.1	Hemiptera
	NlCht5	AJO25040.1	Hemiptera
	NlCht6	AJO25041.1	Hemiptera
	NlCht7	AJO25042.1	Hemiptera
	NlCht10	AJO25045.1	Hemiptera
	NlIDGF	AJO25056.1	Hemiptera
Tribolium castaneum	TcCht2	NP_001034516.3	Coleoptera
	TcCht3	NP_001034515.1	Coleoptera
	TcCht4	NP_001073567.1	Coleoptera
	TcCht5	NP_001034524.1	Coleoptera
	TcCht7	NP_001036035.1	Coleoptera
	TcCht8	NP_001038094.1	Coleoptera
	TcCht9	NP_001038096.1	Coleoptera
	TcCht10	NP_001036067.1	Coleoptera
	TcCht11	NP_001038095.1	Coleoptera
	TcCht13	NP_001036034.1	Coleoptera
	TcIDGF2	NP_001038092.1	Coleoptera
	TcIDGF4	NP_001038091.1	Coleoptera
Plutella xylostella	PxCht1	AZS52288.1	Lepidoptera
	PxCht2	AZS52289.1	Lepidoptera
	PxCht5	AZS52291.1	Lepidoptera
	PxCht7	AZS52294.1	Lepidoptera
	PxIDGF	AZS52300.1	Lepidoptera

## Sheet: Table S2
Table S2. Primers used for qRT-PCR
Gene	Primer name	Nucleotide sequence (5’-3’)
AaCht1-2	AaCht1-2-F	CGTTGATGACCTATGATTACTC
	AaCht1-2-R	AGCGTCGGATAGAATACCA
AaCht2-1	AaCht2-1-F	GGCTTACGACATCAAGAATC
	AaCht2-1-R	CATCCGAGTCATCACCAAT
AaCht2-2	AaCht2-2-F	TGGTCAATGGAGAAGAAGAG
	AaCht2-2-R	CGAAGTCAGCAGAAGGTTA
AaCht5-1	AaCht5-1-F	TCATCTGCCACTACACAAC
	AaCht5-1-R	AACCACTTCCAATCCATCAA
AaCht5-2	AaCht5-2-F	TCATCTGCCACTACACAAC
	AaCht5-2-R	AACCACTTCCAATCCATCAA
AaCht7	AaCht7-F	TCGGATGATGACACTGAAG
	AaCht7-R	ACAACTGCTTACGCCATT
AaCht10	AaCht10-F	CTTCTACCACCACTACAACA
	AaCht10-R	AGCGACTTCCTGATACGA
AaCht11	AaCht11-F	AGGTCTACAGCAGCACAT
	AaCht11-R	GTCCGATTGAACACCACTT
AaCht17	AaCht17-F	AACCGTCTACTACACCAAG
	AaCht17-R	CCACAGTCGTTCTTCCAA
AaCht18	AaCht18-F	GGTTAAGGAGAAGGTCAAGTA
	AaCht18-R	GTCGCAGTCAATGGATGT
AaCht20	AaCht20-F	GGACTACCACGACCTTCT
	AaCht20-R	CAACTTCTCTACGCTTATGAC
AaCht-New 1	AaCht-New 1-F	TATTGCTTGCTGCGATAGT
	AaCht-New 1-R	CACACGGAATGGTTGGAT
AaCht-New 2	AaCht-New 2-F	CACCAACTTCTCCACCAA
	AaCht-New 2-R	ATACCGCCATATCGTCTTC
AaCht-New 3	AaCht-New 3-F	CGCTTAGAGTCTGCCATT
	AaCht-New 3-R	TTCCATTGCCTTCGTCAA
AaIDGF2	AaIDGF2-F	CCAAGGTTCTGTGCTACTAT
	AaIDGF2-R	ACGCTGTTGATGAAGGTAA
AaIDGF4	AaIDGF4-F	CTACTACGACGGACAGATG
	AaIDGF4-R	CGACACTGAGCAATACCTT
β-Actin	β-Actin-F	GCTACGTCGCCCTGGACTT
	β-Actin-R	AGGAACGACGGCTGGAGA

## Sheet: Table S3
Table S3. Primers of dsAaCht10 and dseGFP
Gene	Primer name	Nucleotide sequence (5’-3’)
AaCht10	dsAaCht10-F	TAATACGACTCACTATAGGGCGGTGATAAGTACCCGCAGT
	dsAaCht10-R	TAATACGACTCACTATAGGGGGCTGAGGAGTTCTCAATCG
eGFP	dseGFP-F	TAATACGACTCACTATAGGGCAGTGCTTCAGCCGCTAC
	dseGFP-R	TAATACGACTCACTATAGGGGTTCACCTTGATGCCGTTC
